# Supplementary material for: Novel Use of PIT Tags in Sea Cucumbers: Promising Results with the Commercial Species Cucumaria frondosa
Source: PLoS One. 2015 May 26;10(5):e0127884. doi: 10.1371/journal.pone.0127884 (PMC4444348; doi:10.1371/journal.pone.0127884)
Supplement: S1 Table — The data file is a comma delimited file and named “Table_S1.csv”. The first column, “Tag_N” gives the tag id; the numbers are preceded by “T” to insure entries will be read as character variables. The second column, “Treatments,” gives the location of the tag; TAB for tagged in the aquapharyngeal bulb, and TBW for tagged in the body wall. The remaining 70 columns give the time of observation; the first three characters identify the day (e.g., D01 for Day 1) and the final 5 characters identify the time of day (e.g., H0830 for 830 hours). Cell entries are “READ” or “SHED” for tag being retained and read or shed, respectively. (CSV) [file pone.0127884.s001.csv]

Tag_N	Treatments	D01_H0830	D01_H1600	D01_H2200	D02_H0830	D02_H1600	D02_H2200	D03_H0830	D03_H1600	D03_H2200	D04_H0830	D04_H1600	D04_H2200	D05_H0830	D05_H1600	D05_H2200	D06_H0830	D06_H1200	D06_H1600	D07_H0830	D07_H1200	D07_H1600	D08_H0830	D08_H1200	D08_H1600	D09_H0830	D09_H1200	D09_H1600	D10_H0830	D10_H1200	D10_H1600	D11_H0830	D11_H1200	D11_H1600	D12_H0830	D12_H1200	D12_H1600	D13_H0830	D13_H1600	D13_H0830	D14_H1600	D15_H0830	D15_H1600	D16_H0830	D16_H1600	D17_H0830	D17_H1600	D18_H0830	D18_H1600
T01	TBW	Read	Read	Read	Read	Read	Read	Read	Read	Read	Read	Read	Read	Read	Read	Read	Read	Read	Read	Read	Read	Read	Read	Read	Read	Read	Read	Read	Read	Read	Read	Read	Read	Read	Read	Read	Read	Read	Read	Read	Read	Read	Read	Read	Read	Read	Read	Read	Read
T11	TAB	Shed	Shed	Shed	Shed	Shed	Shed	Shed	Shed	Shed	Shed	Shed	Shed	Shed	Shed	Shed	Shed	Shed	Shed	Shed	Shed	Shed	Shed	Shed	Shed	Shed	Shed	Shed	Shed	Shed	Shed	Shed	Shed	Shed	Shed	Shed	Shed	Shed	Shed	Shed	Shed	Shed	Shed	Shed	Shed	Shed	Shed	Shed	Shed
T17	TBW	Read	Read	Read	Read	Read	Read	Read	Read	Read	Read	Read	Read	Read	Read	Read	Read	Read	Read	Read	Read	Read	Read	Read	Read	Read	Read	Read	Read	Read	Read	Read	Read	Read	Read	Read	Read	Read	Read	Read	Read	Shed	Shed	Shed	Shed	Shed	Shed	Shed	Shed
T19	TBW	Read	Read	Read	Read	Read	Read	Read	Read	Read	Read	Read	Read	Read	Read	Read	Read	Read	Read	Read	Read	Read	Read	Read	Read	Read	Read	Read	Read	Read	Read	Read	Read	Read	Read	Read	Read	Read	Read	Read	Read	Read	Read	Read	Read	Read	Read	Read	Read
T27	TAB	Read	Read	Read	Read	Read	Read	Read	Read	Read	Shed	Shed	Shed	Shed	Shed	Shed	Shed	Shed	Shed	Shed	Shed	Shed	Shed	Shed	Shed	Shed	Shed	Shed	Shed	Shed	Shed	Shed	Shed	Shed	Shed	Shed	Shed	Shed	Shed	Shed	Shed	Shed	Shed	Shed	Shed	Shed	Shed	Shed	Shed
T28	TAB	Read	Read	Read	Read	Read	Read	Read	Read	Read	Read	Read	Read	Read	Read	Read	Read	Read	Read	Read	Read	Read	Read	Read	Read	Read	Read	Read	Read	Read	Read	Read	Read	Read	Read	Read	Read	Read	Read	Read	Read	Read	Read	Read	Read	Read	Read	Read	Read
T30	TAB	Read	Read	Read	Shed	Shed	Shed	Shed	Shed	Shed	Shed	Shed	Shed	Shed	Shed	Shed	Shed	Shed	Shed	Shed	Shed	Shed	Shed	Shed	Shed	Shed	Shed	Shed	Shed	Shed	Shed	Shed	Shed	Shed	Shed	Shed	Shed	Shed	Shed	Shed	Shed	Shed	Shed	Shed	Shed	Shed	Shed	Shed	Shed
T31	TBW	Read	Read	Read	Read	Read	Read	Read	Read	Read	Read	Read	Read	Read	Read	Read	Read	Read	Read	Read	Read	Read	Read	Read	Read	Read	Read	Read	Read	Read	Read	Read	Read	Read	Read	Read	Read	Read	Read	Read	Read	Read	Read	Read	Read	Shed	Shed	Shed	Shed
T34	TBW	Read	Read	Read	Read	Read	Read	Read	Read	Read	Read	Read	Read	Read	Read	Read	Read	Read	Read	Read	Read	Read	Read	Read	Read	Read	Read	Read	Read	Read	Read	Read	Read	Read	Read	Read	Read	Read	Read	Read	Read	Read	Read	Read	Read	Read	Read	Read	Read
T42	TAB	Read	Read	Read	Read	Read	Read	Read	Read	Read	Read	Read	Read	Read	Read	Read	Read	Read	Read	Read	Read	Read	Read	Read	Read	Read	Read	Read	Read	Read	Read	Read	Read	Read	Read	Read	Read	Read	Read	Read	Read	Read	Read	Read	Read	Read	Read	Read	Read
T45	TAB	Read	Read	Read	Read	Read	Read	Read	Read	Read	Read	Read	Read	Read	Read	Read	Read	Read	Read	Shed	Shed	Shed	Shed	Shed	Shed	Shed	Shed	Shed	Shed	Shed	Shed	Shed	Shed	Shed	Shed	Shed	Shed	Shed	Shed	Shed	Shed	Shed	Shed	Shed	Shed	Shed	Shed	Shed	Shed
T47	TBW	Read	Read	Read	Read	Read	Read	Read	Read	Read	Read	Read	Read	Read	Read	Read	Read	Read	Read	Read	Read	Read	Read	Read	Read	Read	Read	Read	Read	Read	Read	Read	Read	Read	Read	Read	Read	Read	Read	Read	Read	Read	Read	Read	Read	Read	Read	Read	Read
T51	TAB	Shed	Shed	Shed	Shed	Shed	Shed	Shed	Shed	Shed	Shed	Shed	Shed	Shed	Shed	Shed	Shed	Shed	Shed	Shed	Shed	Shed	Shed	Shed	Shed	Shed	Shed	Shed	Shed	Shed	Shed	Shed	Shed	Shed	Shed	Shed	Shed	Shed	Shed	Shed	Shed	Shed	Shed	Shed	Shed	Shed	Shed	Shed	Shed
T53	TBW	Read	Read	Read	Read	Read	Read	Read	Read	Read	Read	Read	Read	Read	Read	Read	Read	Read	Read	Read	Read	Read	Read	Read	Read	Read	Read	Read	Read	Read	Read	Read	Read	Read	Read	Read	Read	Read	Read	Read	Read	Read	Read	Read	Read	Read	Read	Read	Read
T55	TBW	Read	Read	Read	Read	Read	Read	Read	Read	Read	Read	Read	Read	Read	Read	Read	Read	Read	Read	Read	Read	Read	Read	Read	Read	Read	Read	Read	Read	Read	Read	Read	Read	Read	Read	Read	Read	Read	Read	Read	Read	Read	Read	Read	Read	Read	Read	Read	Read
T57	TAB	Read	Read	Read	Read	Read	Read	Read	Read	Read	Read	Read	Read	Read	Read	Read	Read	Read	Read	Read	Read	Read	Read	Read	Read	Read	Read	Read	Read	Read	Read	Read	Read	Read	Read	Read	Read	Read	Read	Shed	Shed	Shed	Shed	Shed	Shed	Shed	Shed	Shed	Shed
T60	TBW	Read	Read	Read	Read	Read	Read	Read	Read	Read	Read	Read	Read	Read	Read	Read	Read	Read	Read	Read	Read	Read	Read	Read	Read	Read	Read	Read	Read	Read	Read	Read	Read	Read	Read	Read	Read	Read	Read	Read	Read	Shed	Shed	Shed	Shed	Shed	Shed	Shed	Shed
T62	TAB	Read	Read	Read	Read	Read	Read	Shed	Shed	Shed	Shed	Shed	Shed	Shed	Shed	Shed	Shed	Shed	Shed	Shed	Shed	Shed	Shed	Shed	Shed	Shed	Shed	Shed	Shed	Shed	Shed	Shed	Shed	Shed	Shed	Shed	Shed	Shed	Shed	Shed	Shed	Shed	Shed	Shed	Shed	Shed	Shed	Shed	Shed
T78	TAB	Shed	Shed	Shed	Shed	Shed	Shed	Shed	Shed	Shed	Shed	Shed	Shed	Shed	Shed	Shed	Shed	Shed	Shed	Shed	Shed	Shed	Shed	Shed	Shed	Shed	Shed	Shed	Shed	Shed	Shed	Shed	Shed	Shed	Shed	Shed	Shed	Shed	Shed	Shed	Shed	Shed	Shed	Shed	Shed	Shed	Shed	Shed	Shed
T80	TBW	Read	Read	Read	Read	Read	Read	Read	Read	Read	Read	Read	Read	Read	Read	Read	Read	Read	Read	Read	Read	Read	Read	Read	Read	Read	Read	Read	Read	Read	Read	Read	Read	Read	Read	Read	Read	Read	Read	Read	Read	Read	Read	Read	Read	Shed	Shed	Shed	Shed
T86	TAB	Read	Read	Read	Read	Read	Read	Read	Read	Read	Read	Read	Read	Read	Read	Read	Read	Read	Read	Read	Read	Read	Read	Read	Read	Read	Read	Read	Read	Read	Read	Read	Read	Read	Read	Read	Read	Read	Read	Read	Read	Read	Read	Read	Read	Read	Read	Read	Read
T90	TBW	Read	Read	Read	Read	Read	Read	Read	Read	Read	Read	Read	Read	Read	Read	Read	Read	Read	Read	Read	Read	Read	Read	Read	Read	Read	Read	Read	Read	Read	Read	Read	Read	Read	Read	Read	Read	Read	Read	Read	Read	Read	Read	Read	Read	Read	Read	Read	Read
T94	TAB	Shed	Shed	Shed	Shed	Shed	Shed	Shed	Shed	Shed	Shed	Shed	Shed	Shed	Shed	Shed	Shed	Shed	Shed	Shed	Shed	Shed	Shed	Shed	Shed	Shed	Shed	Shed	Shed	Shed	Shed	Shed	Shed	Shed	Shed	Shed	Shed	Shed	Shed	Shed	Shed	Shed	Shed	Shed	Shed	Shed	Shed	Shed	Shed
T97	TBW	Read	Read	Read	Read	Read	Read	Read	Read	Read	Read	Read	Read	Read	Read	Read	Read	Read	Read	Read	Read	Read	Read	Read	Read	Read	Read	Read	Read	Read	Read	Read	Read	Read	Read	Read	Read	Read	Read	Read	Read	Read	Read	Read	Read	Read	Read	Read	Read
[truncated: 22 more columns]
