# Supplementary material for: Novel Use of PIT Tags in Sea Cucumbers: Promising Results with the Commercial Species Cucumaria frondosa
Source: PLoS One. 2015 May 26;10(5):e0127884. doi: 10.1371/journal.pone.0127884 (PMC4444348; doi:10.1371/journal.pone.0127884)
Supplement: S2 Table — The data file is a comma delimited file and named “Table_S2.csv”. The first column, “Tag_N” gives the tag id; the numbers are preceded by “T” to insure entries will be read as character variables. The second column, “Treatments,” gives the size of sea cucumbers and the location of the tags; LBW and SBW for large and small sea cucumbers tagged in the body wall, and LT and ST for large and small sea cucumbers tagged in an oral tentacle, respectively. The remaining 10 columns give the observation period; the characters identify the month in which tags were read or recovered (e.g., M01 for Month 1). Cell entries are “READ” or “SHED” for tag being retained and read or shed, respectively. (CSV) [file pone.0127884.s002.csv]

Tag_N	Treatment	M01	M02	M03	M04	M05	M06	M07	M08	M09	M10
T719	LBW	Shed	Shed	Shed	Shed	Shed	Shed	Shed	Shed	Shed	Shed
T778	LBW	Read	Read	Read	Read	Read	Read	Read	Read	Read	Read
T773	LBW	Shed	Shed	Shed	Shed	Shed	Shed	Shed	Shed	Shed	Shed
T708	LBW	Read	Read	Shed	Shed	Shed	Shed	Shed	Shed	Shed	Shed
T754	LBW	Read	Read	Read	Read	Read	Read	Read	Read	Read	Read
T787	LBW	Shed	Shed	Shed	Shed	Shed	Shed	Shed	Shed	Shed	Shed
T746	LBW	Read	Read	Read	Read	Read	Read	Read	Read	Read	Read
T740	LBW	Read	Read	Shed	Shed	Shed	Shed	Shed	Shed	Shed	Shed
T702	LBW	Shed	Shed	Shed	Shed	Shed	Shed	Shed	Shed	Shed	Shed
T786	LBW	Read	Shed	Shed	Shed	Shed	Shed	Shed	Shed	Shed	Shed
T744	LBW	Read	Read	Read	Read	Read	Read	Read	Read	Read	Read
T795	LBW	Read	Read	Shed	Shed	Shed	Shed	Shed	Shed	Shed	Shed
T741	LBW	Shed	Shed	Shed	Shed	Shed	Shed	Shed	Shed	Shed	Shed
T770	LBW	Read	Read	Read	Read	Shed	Shed	Shed	Shed	Shed	Shed
T725	LBW	Read	Read	Shed	Shed	Shed	Shed	Shed	Shed	Shed	Shed
T709	LBW	Read	Read	Read	Read	Read	Read	Read	Read	Read	Read
T791	LBW	Shed	Shed	Shed	Shed	Shed	Shed	Shed	Shed	Shed	Shed
T790	LBW	Read	Read	Read	Shed	Shed	Shed	Shed	Shed	Shed	Shed
T718	LBW	Read	Read	Shed	Shed	Shed	Shed	Shed	Shed	Shed	Shed
T434	LBW	Read	Read	Read	Read	Read	Read	Read	Read	Read	Read
T439	LBW	Read	Read	Shed	Shed	Shed	Shed	Shed	Shed	Shed	Shed
T453	LBW	Read	Read	Read	Read	Read	Read	Read	Read	Read	Read
T772	LBW	Read	Read	Shed	Shed	Shed	Shed	Shed	Shed	Shed	Shed
T793	LBW	Read	Read	Shed	Shed	Shed	Shed	Shed	Shed	Shed	Shed
T715	LBW	Read	Read	Read	Read	Read	Read	Read	Read	Read	Read
T720	LBW	Read	Read	Read	Read	Read	Shed	Shed	Shed	Shed	Shed
T749	LBW	Shed	Shed	Shed	Shed	Shed	Shed	Shed	Shed	Shed	Shed
T437	LBW	Read	Read	Read	Read	Read	Read	Read	Read	Read	Read
T726	LBW	Read	Read	Read	Read	Read	Read	Read	Read	Read	Read
T732	LBW	Read	Read	Read	Read	Read	Read	Read	Read	Read	Read
T776	SBW	Read	Read	Shed	Shed	Shed	Shed	Shed	Shed	Shed	Shed
T743	SBW	Read	Read	Read	Read	Read	Read	Read	Read	Read	Read
T798	SBW	Shed	Shed	Shed	Shed	Shed	Shed	Shed	Shed	Shed	Shed
T704	SBW	Read	Shed	Shed	Shed	Shed	Shed	Shed	Shed	Shed	Shed
T724	SBW	Read	Shed	Shed	Shed	Shed	Shed	Shed	Shed	Shed	Shed
T799	SBW	Read	Read	Shed	Shed	Shed	Shed	Shed	Shed	Shed	Shed
T713	SBW	Shed	Shed	Shed	Shed	Shed	Shed	Shed	Shed	Shed	Shed
T723	SBW	Read	Shed	Shed	Shed	Shed	Shed	Shed	Shed	Shed	Shed
T752	SBW	Read	Shed	Shed	Shed	Shed	Shed	Shed	Shed	Shed	Shed
T729	SBW	Shed	Shed	Shed	Shed	Shed	Shed	Shed	Shed	Shed	Shed
T703	SBW	Read	Shed	Shed	Shed	Shed	Shed	Shed	Shed	Shed	Shed
T737	SBW	Read	Read	Read	Shed	Shed	Shed	Shed	Shed	Shed	Shed
T472	SBW	Shed	Shed	Shed	Shed	Shed	Shed	Shed	Shed	Shed	Shed
T757	SBW	Read	Read	Read	Read	Read	Read	Read	Read	Read	Read
T797	SBW	Read	Shed	Shed	Shed	Shed	Shed	Shed	Shed	Shed	Shed
T767	SBW	Read	Shed	Shed	Shed	Shed	Shed	Shed	Shed	Shed	Shed
T748	SBW	Read	Shed	Shed	Shed	Shed	Shed	Shed	Shed	Shed	Shed
T759	SBW	Read	Read	Read	Read	Read	Read	Read	Read	Read	Read
T424	SBW	Read	Shed	Shed	Shed	Shed	Shed	Shed	Shed	Shed	Shed
T442	SBW	Read	Shed	Shed	Shed	Shed	Shed	Shed	Shed	Shed	Shed
T477	SBW	Read	Shed	Shed	Shed	Shed	Shed	Shed	Shed	Shed	Shed
T714	SBW	Shed	Shed	Shed	Shed	Shed	Shed	Shed	Shed	Shed	Shed
T706	SBW	Read	Read	Read	Shed	Shed	Shed	Shed	Shed	Shed	Shed
T800	SBW	Read	Shed	Shed	Shed	Shed	Shed	Shed	Shed	Shed	Shed
T735	SBW	Shed	Shed	Shed	Shed	Shed	Shed	Shed	Shed	Shed	Shed
T783	SBW	Read	Read	Shed	Shed	Shed	Shed	Shed	Shed	Shed	Shed
T422	SBW	Read	Read	Shed	Shed	Shed	Shed	Shed	Shed	Shed	Shed
T465	SBW	Shed	Shed	Shed	Shed	Shed	Shed	Shed	Shed	Shed	Shed
T784	SBW	Read	Read	Shed	Shed	Shed	Shed	Shed	Shed	Shed	Shed
T792	SBW	Read	Shed	Shed	Shed	Shed	Shed	Shed	Shed	Shed	Shed
T769	LT	Read	Read	Shed	Shed	Shed	Shed	Shed	Shed	Shed	Shed
T736	LT	Read	Read	Read	Read	Read	Read	Read	Read	Read	Read
T468	LT	Read	Read	Read	Read	Read	Read	Read	Read	Read	Read
T494	LT	Read	Shed	Shed	Shed	Shed	Shed	Shed	Shed	Shed	Shed
T407	LT	Read	Read	Read	Read	Read	Read	Read	Read	Read	Read
T763	LT	Read	Read	Read	Read	Read	Read	Read	Read	Read	Read
T739	LT	Read	Shed	Shed	Shed	Shed	Shed	Shed	Shed	Shed	Shed
T722	LT	Read	Read	Shed	Shed	Shed	Shed	Shed	Shed	Shed	Shed
T764	LT	Read	Read	Read	Read	Read	Read	Read	Read	Read	Read
T710	LT	Read	Read	Read	Read	Read	Read	Read	Read	Read	Read
T778	LT	Read	Read	Read	Read	Read	Read	Read	Read	Read	Read
T475	LT	Shed	Shed	Shed	Shed	Shed	Shed	Shed	Shed	Shed	Shed
T462	LT	Read	Read	Read	Read	Read	Read	Read	Read	Read	Read
T418	LT	Read	Read	Read	Read	Read	Read	Read	Read	Read	Read
T482	LT	Read	Read	Shed	Shed	Shed	Shed	Shed	Shed	Shed	Shed
T495	LT	Read	Read	Read	Read	Read	Read	Read	Read	Read	Read
T419	LT	Read	Read	Read	Read	Read	Read	Read	Read	Read	Read
T476	LT	Read	Read	Read	Read	Read	Read	Read	Read	Read	Read
T483	LT	Read	Read	Read	Read	Read	Read	Read	Read	Read	Read
T470	LT	Read	Read	Read	Read	Shed	Shed	Shed	Shed	Shed	Shed
T481	LT	Read	Read	Read	Read	Read	Read	Read	Read	Read	Read
T491	LT	Read	Read	Read	Read	Read	Read	Read	Read	Read	Read
T464	LT	Read	Read	Shed	Shed	Shed	Shed	Shed	Shed	Shed	Shed
T496	LT	Read	Shed	Shed	Shed	Shed	Shed	Shed	Shed	Shed	Shed
T471	LT	Read	Read	Read	Read	Read	Read	Read	Read	Read	Read
T498	LT	Read	Read	Read	Read	Read	Read	Read	Read	Read	Read
T450	LT	Read	Read	Read	Read	Read	Read	Read	Read	Read	Read
T461	LT	Shed	Shed	Shed	Shed	Shed	Shed	Shed	Shed	Shed	Shed
T425	LT	Read	Read	Read	Read	Read	Read	Read	Read	Read	Read
T427	LT	Read	Read	Read	Read	Read	Read	Read	Read	Read	Read
T449	ST	Read	Read	Shed	Shed	Shed	Shed	Shed	Shed	Shed	Shed
T485	ST	Shed	Shed	Shed	Shed	Shed	Shed	Shed	Shed	Shed	Shed
T444	ST	Read	Read	Read	Read	Read	Read	Read	Read	Read	Read
T490	ST	Read	Shed	Shed	Shed	Shed	Shed	Shed	Shed	Shed	Shed
T500	ST	Read	Read	Read	Read	Read	Read	Read	Read	Read	Read
T445	ST	Shed	Shed	Shed	Shed	Shed	Shed	Shed	Shed	Shed	Shed
T428	ST	Read	Shed	Shed	Shed	Shed	Shed	Shed	Shed	Shed	Shed
T742	ST	Read	Shed	Shed	Shed	Shed	Shed	Shed	Shed	Shed	Shed
T414	ST	Read	Read	Read	Read	Read	Read	Read	Read	Read	Read
T486	ST	Read	Read	Read	Shed	Shed	Shed	Shed	Shed	Shed	Shed
T432	ST	Read	Read	Read	Read	Read	Read	Read	Read	Read	Read
T487	ST	Read	Read	Shed	Shed	Shed	Shed	Shed	Shed	Shed	Shed
T416	ST	Read	Read	Read	Read	Read	Read	Read	Read	Read	Read
T454	ST	Shed	Shed	Shed	Shed	Shed	Shed	Shed	Shed	Shed	Shed
T467	ST	Read	Shed	Shed	Shed	Shed	Shed	Shed	Shed	Shed	Shed
T480	ST	Read	Read	Read	Read	Read	Read	Read	Read	Read	Read
T421	ST	Read	Read	Read	Read	Read	Read	Read	Read	Read	Read
T428	ST	Shed	Shed	Shed	Shed	Shed	Shed	Shed	Shed	Shed	Shed
T457	ST	Read	Read	Read	Read	Read	Read	Read	Read	Read	Read
T429	ST	Read	Read	Read	Read	Read	Read	Read	Read	Read	Read
T406	ST	Read	Read	Shed	Shed	Shed	Shed	Shed	Shed	Shed	Shed
T420	ST	Read	Read	Shed	Shed	Shed	Shed	Shed	Shed	Shed	Shed
T402	ST	Read	Shed	Shed	Shed	Shed	Shed	Shed	Shed	Shed	Shed
T408	ST	Read	Read	Read	Read	Read	Read	Read	Read	Read	Read
T413	ST	Read	Read	Read	Read	Read	Read	Read	Read	Read	Read
T415	ST	Read	Shed	Shed	Shed	Shed	Shed	Shed	Shed	Shed	Shed
T436	ST	Shed	Shed	Shed	Shed	Shed	Shed	Shed	Shed	Shed	Shed
T489	ST	Read	Read	Read	Read	Read	Shed	Shed	Shed	Shed	Shed
T419	ST	Read	Shed	Shed	Shed	Shed	Shed	Shed	Shed	Shed	Shed
T499	ST	Read	Read	Read	Read	Read	Read	Read	Read	Read	Read
