# Supplementary material for: Novel Use of PIT Tags in Sea Cucumbers: Promising Results with the Commercial Species Cucumaria frondosa
Source: PLoS One. 2015 May 26;10(5):e0127884. doi: 10.1371/journal.pone.0127884 (PMC4444348; doi:10.1371/journal.pone.0127884)
Supplement: S3 Table — The data file is a comma delimited file and named “Table_S3.csv”. The first column, “Tank_N” gives the tank id; the numbers are preceded by “T” to insure entries will be read as character variables. The second column, “Treatments,” indicates whether sea cucumbers were tagged or punctured and the location; TBW for tagged in the body wall, PBW for punctured in the body wall, TAB for tagged in the aquapharyngeal bulb, PAB for punctured in the aquapharyngeal bulb, and Control for sea cucumbers just handled (neither tagged nor punctured). The third column, “Sea cucumbers”, indicates which sea cucumber showed swollen body behaviour after the tagging procedure. Cell entries are “Swollen” or “0” for sea cucumbers that displayed swollen body after tagging and sea cucumber that did not, respectively. (CSV) [file pone.0127884.s003.csv]

Tank_N	Treatments	Sea cucumber
T02	TBW	0
T02	TBW	Swollen
T08	TBW	0
T08	TBW	0
T10	TBW	Swollen
T10	TBW	0
T13	TBW	Swollen
T13	TBW	Swollen
T14	TBW	0
T14	TBW	Swollen
T24	TBW	0
T24	TBW	0
T03	PBW	0
T03	PBW	Swollen
T07	PBW	0
T07	PBW	Swollen
T21	PBW	0
T21	PBW	0
T23	PBW	0
T23	PBW	0
T26	PBW	0
T26	PBW	Swollen
T27	PBW	0
T27	PBW	0
T05	TAB	0
T05	TAB	Swollen
T09	TAB	0
T09	TAB	0
T01	TAB	0
T01	TAB	0
T12	TAB	0
T12	TAB	0
T22	TAB	0
T22	TAB	0
T30	TAB	0
T30	TAB	0
T01	PAB	0
T01	PAB	Swollen
T04	PAB	0
T04	PAB	Swollen
T19	PAB	0
T19	PAB	0
T20	PAB	0
T20	PAB	0
T25	PAB	Swollen
T25	PAB	0
T28	PAB	0
T28	PAB	0
T06	Control	0
T06	Control	0
T15	Control	0
T15	Control	0
T16	Control	0
T16	Control	0
T17	Control	0
T17	Control	0
T18	Control	0
T18	Control	0
T29	Control	0
T29	Control	0
