# Supplementary material for: Novel Use of PIT Tags in Sea Cucumbers: Promising Results with the Commercial Species Cucumaria frondosa
Source: PLoS One. 2015 May 26;10(5):e0127884. doi: 10.1371/journal.pone.0127884 (PMC4444348; doi:10.1371/journal.pone.0127884)
Supplement: S4 Table — The data file is a comma delimited file and named “Table_S4.csv”. The first column, “Tank_N” gives the tank id; the numbers are preceded by “T” to insure entries will be read as character variables. The second column, “Treatments,” indicates whether sea cucumbers were tagged or punctured and the location; TBW for tagged in the body wall, PBW for punctured in the body wall, TT for tagged in an oral tentacle, PT for punctured in an oral tentacle, and Control for sea cucumbers just handled (neither tagged nor punctured). The remaining 18 columns give the time of observation; the first character is identified as hour (H) and the final 3 characters identify the number of hours as before (e.g., -10 for 10 h before tagging) and after (e.g., +75 for 75 h after tagging) the tagging procedure. Cell entries are the number of cloacal openings per minute. (CSV) [file pone.0127884.s004.csv]

Tank_N	Treatments	H-10	H-05	H-00	H+05	H+10	H+15	H+20	H+25	H+30	H+35	H+40	H+45	H+50	H+55	H+60	H+65	H+70	H+75
T01	Control	1	1	1	1.5	1.5	1.5	1	0	1	1.5	1	1	1	0	1.5	1	1.5	1.5
T01	Control	1	0.5	1	1	1.5	0.5	1	1	1	1.5	1	1.5	1	1	0.5	1	0.5	0.5
T01	Control	1	1	1.5	1	1	1.5	1.5	1.5	1.5	1.5	0.5	0.5	1	1	1	1.5	1	1.5
T01	Control	1.5	1.5	1	1	1	1.5	1	1.5	1	1	0.5	1	1	1	1	1	1	1
T02	Control	1	1.5	1.5	1.5	1.5	1.5	0	0.5	0	1	1.5	0.5	1	0	1	1.5	1	1
T02	Control	1	1	1	1	1.5	1	0	1	0	0	1	1	1	1.5	1	1.5	1	1.5
T02	Control	1	1	1	1	1	1.5	1	0.5	1	1	1	1	1	1	1	1	1	1
T02	Control	1	1	1	1	1	1	0.5	0.5	0.5	0.5	1.5	1	0.5	1	0	1	0	0
T03	Control	1	1	1.5	1.5	1	0.5	1.5	1	1.5	1	1	1	1	1	1	1	1	1
T03	Control	0.5	0.5	1	1	1	1.5	1	0.5	1	0.5	1	1.5	1	1	1	1	1	1
T03	Control	1	1	1	1	1	1	0.5	1	0.5	0.5	1	1	1	1	0.5	1	0.5	1
T03	Control	1	1	1	0.5	1	0.5	0.5	1	1	0.5	1	1	1	1	1	1	1	1
T04	TBW	1.5	1.5	2	1.5	1	1	1	1	1	1.5	1.5	1.5	1.5	1.5	1	1	1	1
T04	TBW	0.5	0	1.5	1	1.5	2	1	1	1	1	1	1	1.5	1.5	1	1	1	1
T04	TBW	1	1	1.5	2	1.5	1	1	0.5	1	1	1	0.5	1	0.5	0.5	1.5	1	1.5
T04	TBW	1	0.5	1.5	1	1.5	1	1	1	1	1	0.5	1	0.5	1	1	1	1	1
T05	TBW	1	1	1.5	1.5	1.5	1.5	1	0.5	1	1	1.5	1.5	1.5	1	1	1	1	1
T05	TBW	1	1	1.5	1.5	1.5	0.5	1	1	1	0.5	1.5	1.5	1	1.5	1	1.5	1.5	1
T05	TBW	1	1.5	1.5	2	1.5	1	1	0.5	1	1	1.5	1.5	1	1.5	1	1	1	1
T05	TBW	1	1	2	1	1	1	1.5	1	1.5	0.5	1	1	1	1	1	0.5	1	0.5
T06	TBW	1	1	1.5	1	1	1	1	1	1	1	1	0.5	1	0.5	1	1	1	1
T06	TBW	0	0	1.5	0.5	1.5	1	1.5	1.5	1.5	0.5	1	1	1	0	1	1	1	1
T06	TBW	1	1	1.5	1.5	1	1	1	1	1	1.5	0.5	1	0.5	1	0.5	1	1	1
T06	TBW	0.5	1	2	1.5	1.5	1	1	1	1	1	1	1	0.5	1	1	1	1	1
T07	PBW	1.5	1.5	2	1.5	1	1.5	1.5	1	1.5	1	1	1	1	1.5	0.5	1	1	1
T07	PBW	1	1	1.5	1.5	1.5	1.5	1	0.5	1	0.5	1	1	1	1	1	1	1	1
T07	PBW	1	1	2	1	2	1.5	1	1	1	1	1	1	0.5	1	0.5	0.5	1	1
T07	PBW	1	1.5	1.5	1.5	2	1	1	0.5	1	0.5	1	1	1	1	0.5	1	1	1
T08	PBW	1	0.5	1.5	2	1.5	1	0.5	1	0.5	1	1	1	1	1	1	1	1	1
T08	PBW	0	0	1.5	1.5	1.5	0.5	1	0.5	1	0.5	1	1	1	1	1	1	1	1
T08	PBW	0.5	0.5	1	1.5	1	1.5	1.5	1	1.5	1	1	1	0	1	1	1	1	1
T08	PBW	0	1.5	1.5	1.5	1.5	1	1	1	1	1	1	1	1	1	1	1	1	1
T09	PBW	1.5	1.5	1.5	1.5	1.5	1	1.5	0.5	1.5	0.5	1	1.5	1.5	1.5	1.5	1.5	1.5	1.5
T09	PBW	1	1	1.5	1.5	1	1	1	0.5	1	0.5	1	1	1.5	1.5	1	1	1	1
T09	PBW	1	1	1.5	1	1.5	0.5	0.5	1	0.5	1	1	1	1	1	1	1	1	1
T09	PBW	1	1	2	1.5	1.5	0.5	1	1	1	1	1	1	0.5	1	0.5	1	1	1
T10	TT	1	1	2	1	1	1	1.5	1.5	1.5	1.5	1.5	1	1	1	1.5	1.5	1	1
T10	TT	1	1	1.5	1	1	2	1	1	1	1	1.5	1.5	1	0.5	1.5	1	1	1
T10	TT	1.5	1.5	1.5	1.5	1.5	1.5	0.5	0.5	0	0	1	0.5	1	0.5	0.5	1	1	1
T10	TT	0.5	0.5	1.5	1.5	1	0.5	1.5	1.5	1	1	0	1	0.5	1.5	1	1	0.5	0.5
T11	TT	1	1	1.5	1	1	1	1	1	1	1	1.5	1	1.5	1	1	0.5	1.5	1.5
T11	TT	0.5	0.5	1.5	1.5	1	1	0.5	0.5	0.5	1	1	1	1.5	0.5	1	1	1.5	1.5
T11	TT	1.5	1.5	1	1.5	1.5	0	0	0	1	0.5	1	1	1.5	1	1	0	1.5	1
T11	TT	1	1	1.5	2	1	1	1	1	0.5	0	0.5	0.5	1	1	0.5	1	1	1
T12	TT	1	1	2	2	0.5	1	0.5	0.5	1	1	1	0.5	0.5	1	0.5	1	0.5	1
T12	TT	0.5	0.5	1.5	1.5	1	1.5	1	1	1	1	1	1	1	1	1	1	1	1
T12	TT	1	1	1.5	1.5	1	1.5	1	1	1	1	1	1	1	1	1	1	1	1
T12	TT	0.5	0.5	1.5	1.5	1	1.5	1	1	1	1	1	1	1	1	1	1	1	1
T13	PT	1	1	2	1	1	1	1.5	1.5	1.5	1.5	1.5	1	1	1	1.5	1.5	1	1
T13	PT	1	1	1.5	1	1	2	1	1	1	1	1	1.5	1	0.5	1	1	1	1
T13	PT	1	1.5	1.5	1.5	1.5	1.5	0.5	1	0	0	1	1	1	1	0.5	1	0.5	1
T13	PT	1	0.5	2	1.5	1	0.5	1.5	1.5	1	1	0	1	0.5	1.5	1	1	0.5	1
T14	PT	1	1	1.5	1	1	1	1	1	1	1	1.5	1	1.5	1	1	0.5	1.5	1.5
T14	PT	0.5	0.5	1.5	1.5	1	1	0.5	0.5	0.5	1	1	0.5	1.5	0.5	1	1	1	1
T14	PT	1.5	1	1	1.5	1.5	0	0	0	1	1	1	1	1	1	1	0	1	1
T14	PT	1	1	1.5	2	1	1	1	1	1	0	0.5	0.5	1	1	0.5	1	1	1
T15	PT	1	1	1.5	2	0.5	1	0.5	0.5	1	1	1	1	0.5	0.5	1	1	0.5	0.5
T15	PT	0.5	1	1.5	1.5	1	1.5	1	1	0.5	1	1	1	1	1	0.5	1	1	1
T15	PT	1	1	1.5	1.5	1	1.5	1	0.5	1	0.5	1	1	0.5	1	0.5	1	0.5	0.5
T15	PT	0.5	0.5	1.5	1.5	1	1.5	1	1	1	1	0.5	0.5	1	1	1	1	1	1
