# Supplementary material for: Novel Use of PIT Tags in Sea Cucumbers: Promising Results with the Commercial Species Cucumaria frondosa
Source: PLoS One. 2015 May 26;10(5):e0127884. doi: 10.1371/journal.pone.0127884 (PMC4444348; doi:10.1371/journal.pone.0127884)
Supplement: S5 Table — The data file is a comma delimited file and named “Table_S5.csv”. The first column, “Tank_N” gives the tank id; the numbers are preceded by “T” to insure entries will be read as character variables. The second column, “Treatments,” indicates whether sea cucumbers were tagged or punctured and the location; TBW for tagged in the body wall, PBW for punctured in the body wall, TT for tagged in an oral tentacle, PT for punctured in an oral tentacle, and Control for sea cucumbers just handled (neither tagged nor punctured). The remaining 3 columns give the time of observation. The first character is identified as hour (H) and the remaining 2 characters indicate hours after phytoplankton was added to the tanks. Cell entries are “Feeding” or “0” for sea cucumbers that displayed feeding activity and sea cucumbers that did not, respectively. (CSV) [file pone.0127884.s005.csv]

Tank_N	Treatments	H0.0	H0.5	H1.0
T01	Control	Feeding	Feeding	Feeding
T01	Control	0	Feeding	Feeding
T01	Control	0	0	Feeding
T01	Control	Feeding	Feeding	Feeding
T02	Control	0	0	0
T02	Control	0	Feeding	Feeding
T02	Control	0	0	0
T02	Control	Feeding	Feeding	Feeding
T03	Control	0	0	Feeding
T03	Control	0	Feeding	Feeding
T03	Control	Feeding	Feeding	Feeding
T03	Control	0	0	Feeding
T04	TBW	0	0	0
T04	TBW	0	Feeding	Feeding
T04	TBW	Feeding	Feeding	Feeding
T04	TBW	0	0	Feeding
T05	TBW	0	0	0
T05	TBW	Feeding	Feeding	Feeding
T05	TBW	0	Feeding	Feeding
T05	TBW	0	0	Feeding
T06	TBW	0	0	Feeding
T06	TBW	0	0	0
T06	TBW	Feeding	Feeding	Feeding
T06	TBW	0		Feeding
T07	PBW	Feeding	Feeding	Feeding
T07	PBW	0	0	0
T07	PBW	Feeding	Feeding	Feeding
T07	PBW	0	Feeding	Feeding
T08	PBW	0	0	0
T08	PBW	0	0	0
T08	PBW	Feeding	Feeding	Feeding
T08	PBW	0	0	Feeding
T09	PBW	0	0	0
T09	PBW	Feeding	Feeding	Feeding
T09	PBW	0	0	0
T09	PBW	0	Feeding	Feeding
T10	TT	0	0	Feeding
T10	TT	Feeding	Feeding	Feeding
T10	TT	0	0	0
T10	TT	0	0	Feeding
T11	TT	Feeding	Feeding	Feeding
T11	TT	0	Feeding	Feeding
T11	TT	Feeding	Feeding	Feeding
T11	TT	0	0	Feeding
T12	TT	0	Feeding	Feeding
T12	TT	Feeding	Feeding	Feeding
T12	TT	0	Feeding	Feeding
T12	TT	0	0	0
T13	PT	Feeding	Feeding	Feeding
T13	PT	0	0	0
T13	PT	Feeding	Feeding	Feeding
T13	PT	0	0	0
T14	PT	Feeding	Feeding	Feeding
T14	PT	0	0	Feeding
T14	PT	0	0	0
T14	PT	Feeding	Feeding	Feeding
T15	PT	0	0	0
T15	PT	Feeding	Feeding	Feeding
T15	PT	0	Feeding	Feeding
T15	PT	0	0	Feeding
