# Supplementary material for: Novel Use of PIT Tags in Sea Cucumbers: Promising Results with the Commercial Species Cucumaria frondosa
Source: PLoS One. 2015 May 26;10(5):e0127884. doi: 10.1371/journal.pone.0127884 (PMC4444348; doi:10.1371/journal.pone.0127884)
Supplement: S6 Table — The data file is a comma delimited file and named “Table_S6.csv”. The first column, “Tank_N” gives the tank id; the numbers are preceded by “T” to insure entries will be read as character variables. The second column, “Treatments,” indicates whether sea cucumbers were tagged or punctured and the location; TBW for tagged in the body wall, PBW for punctured in the body wall, TAB for tagged in the aquapharyngeal bulb, PAB for punctured in the aquapharyngeal bulb, and Control for sea cucumbers just handled (neither tagged nor punctured). The remaining 4 columns indicate the response to predator; C for contraction of the body wall, E for elongation of the body, D for doubling the original size, and S for swelling body. Cell entries are the time (s) needed for each sea cucumber to elicit each response. (CSV) [file pone.0127884.s006.csv]

Tank_N	Treatment	C	E	D	S
T01	PAB	1	160	281	600
T01	PAB	1	160	214	500
T04	PAB	1	70	180	300
T04	PAB	1	60	142	300
T19	PAB	1	121	257	600
T19	PAB	1	137	340	600
T20	PAB	1	273	542	600
T20	PAB	1	59	137	600
T25	PAB	1	251	600	600
T25	PAB	1	185	418	600
T28	PAB	1	108	267	600
T28	PAB	1	111	369	600
T03	PBW	1	165	320	600
T03	PBW	1	200	295	600
T07	PBW	1	116	270	600
T07	PBW	1	100	202	600
T23	PBW	1	190	600	600
T23	PBW	1	238	426	600
T21	PBW	1	85	267	600
T21	PBW	1	125	248	600
T26	PBW	1	100	200	600
T26	PBW	1	211	388	600
T27	PBW	1	64	118	600
T27	PBW	1	15	100	600
T22	TAB	1	115	385	600
T22	TAB	1	92	172	600
T05	TAB	1	142	301	600
T05	TAB	1	240	336	600
T09	TAB	1	152	212	600
T09	TAB	1	190	279	600
T11	TAB	1	164	324	600
T11	TAB	1	168	307	600
T12	TAB	1	65	142	600
T12	TAB	1	105	334	600
T30	TAB	1	130	257	600
T30	TAB	1	150	270	600
T24	TBW	1	84	225	600
T24	TBW	1	102	242	600
T02	TBW	1	160	212	555
T02	TBW	1	160	269	600
T08	TBW	1	40	120	600
T08	TBW	1	44	134	600
T10	TBW	1	76	135	600
T10	TBW	1	70	104	190
T13	TBW	1	97	332	600
T13	TBW	1	149	305	600
T14	TBW	1	361	600	307
T14	TBW	1	500	600	600
T06	Control	1	100	200	600
T06	Control	1	50	85	600
T15	Control	1	174	278	600
T15	Control	1	194	439	600
T16	Control	1	72	158	600
T16	Control	1	48	114	600
T17	Control	1	143	323	600
T17	Control	1	48	97	600
T18	Control	1	402	577	600
T18	Control	1	65	368	600
T29	Control	1	95	243	600
T29	Control	1	241	563	600
